# Supplementary material for: A data-driven approach to identifying PFAS water sampling priorities in Colorado, United States
Source: J Expo Sci Environ Epidemiol. 2024 Aug 1;35(3):414–24. doi: 10.1038/s41370-024-00705-7 (PMC12069103; doi:10.1038/s41370-024-00705-7)
Supplement: Supplementary file 4 — Supplemental Tables [file 41370_2024_705_MOESM4_ESM.xlsx]

## Sheet: S. Table 1. Potential sources
Variable	Justification	Information Source	Additional Info if Necessary	Citation Numbers
AFFF spills	Class B Aqueous film forming foam (AFFF) spills can results in contamination of nearby soil and water.	This data was provided in the "Spills" section of EPA's analytic tools website: https://echo.epa.gov/trends/pfas-tools#data. The data originates from the National Response Center.	N/A	N/A
Airports	Airports are another industry known to use and store PFAS-containing AFFF. In the U.S. there are 540 AFFF-certified airports, with 14 of these located in Colorado. In fact, Hu et al. 2016 found statistically significant associations between number of AFFF-certified civilian airports in a hydrologic unit and detections of five of the six PFAS (PFHxS, PFHpA, PFOA, PFOS and PFNA) evaluated in the UC…	This is from CDOT’s Division of Aviation. Data was manually extracted from the pdf 2021coairportdirectory. Data on AFFF-certification was manually added.	N/A	1,2,3,4
Dry cleaners	Multiple states (e.g., Florida, New Hampshire) have investigated and confirmed dry cleaners as a source of PFAS contamination. Florida's investigation revealed that PFAS may have been used in solvents. A review of historic uses of PFAS exposure also presents evidence that PFAS were used as replacements for tetracholorethyclene.	Historic drycleaning sites were provided by the Hazardous Materials and Waste Management Division at the Colorado Department of Public Helath and Environment.	N/A	5,6,7
Fire Stations	There are two types of fire fighting foams. Class A foams are used to put out fires caused by building and natural materials (i.e., wood, plants, paper) and generally do not contain PFAS. Class B foams are used to put out fires caused by flammable liquids such as jet fuel and oil and often do contain PFAS. In 2019, Colorado passed a bill (HB 19-1279) requiring a survey be conducted once every 3 y…	This data originally came from US geological survey (https://hifld-geoplatform.opendata.arcgis.com/datasets/0ccaf0c53b794eb8ac3d3de6afdb3286_0/explore?location=39.920513%2C-120.631622%2C3.86) and was provided by a CDPHE colleague in September, 2021.	See here for the summary of the AFFF use at fire districts survey: https://drive.google.com/file/d/1MfSmAmaYinNEriqCDA5pxhGxGfnd-V2k/view See here for the Class B firefighting foam containing PFAS - Certificate of Registration Program: https://lookerstudio.google.com/reporting/2330d7d3-1cbb-4186-a741-611bfcebab2d/page/p_9f9ovjhtnc?s=odK6glgR5mY	3
Landfills	Due to their many industrial uses (including industrial waste) and existence in consumer products, PFAS often end up in solid waste landfills as their final life stage. Because of this, landfill leachate (water that seeps through landfills and becomes contaminated) that ends up in wastewater treatment plants or contaminating the nearby environment is considered a PFAS point source. One national s…	The Solid_Waste_Fcilities_September082021 dataset was exported from the Hazardous Materials Waste Management Division’s public GIS portal located at: https://cdphe.maps.arcgis.com/apps/webappviewer/index.html?id=dbca3a2942764fd8bdb947826a5a2228	The data included here include public municipal landfills, construction and demolition debris, impoundments and many more waste management facility types.	8,9,10
Major roadways	Major roadways were included as a proxy for potential AFFF use on vehicle fuel fires resulting from crashes.	Roadway shapefiles were retrieved here: https://catalog.data.gov/dataset/tiger-line-shapefile-2019-state-colorado-primary-and-secondary-roads-state-based-shapefile	N/A	N/A
Manufacturing and Industrial Sites	Due to their unique properties, PFAS are used in and produced from many varied industrial and manufacturing processes. According to the Interstate Technology and Regulatory Council, some of uses of PFAS in manufacturing and industrial processes include the following sectors: textiles and leather (i.e., coatings applied to repel oil, water and stains), paper products (i.e., coatings to repel oil a…	This layer was provided to CDPHE's Source Water Assessment Program by the EPA. This layer could be recreated with publicly available data and is similar to the data provided in the "Facilities in Industries that May be Handling PFAS" section of EPA's analytic tools website: https://echo.epa.gov/trends/pfas-tools#data	EPA Developed a ranking system for each industry type as follows: 1: Assumed in smaller volumes or less known about process inputs; 2: PFAS assumed in after-market application; 3: PFAS assumed in multiple parts of the process and used in higher frequency or volume; 4: Direct application to environment (AFFF)	11
Military Installations	The Department of Defense has been a major user of PFAS-containing AFFF the 1970s. As such, the Department of Defense has been working to compile data on known and suspected releases of AFFF at military installations around the country. As of March 2020, 651 military installations throughout the country have been identified as potential release sites with 14 of those sites in Colorado (6 Army, 8 …	Both active and closed military bases are included in the shapefile. A military base shape file was created using a few different publicly avaialble sources as the original shape file was missing a few sites. The starting file was retrieved here: https://catalog.data.gov/dataset/tiger-line-shapefile-2019-nation-u-s-military-installation-national-shapefile	N/A	2023-04-12
Oil and gas fire sites	One potential source of PFAS in the oil and gas industry is class B aqueous film forming foam (AFFF), a specific type of firefighting foam used to put out fuel fires. Between 2006 and 2021 there have been 336 fires reported at oil and gas sites. Since 2021, incident reports have added new variables for use of firefighting foam. Of 21 fires reported since the new variables were added, seven report…	This is a combination of two files, one from data compiled for a 2017 paper on O&G fires and includes all fires from 2006 to 2015 with latitude and longitude. These data were collected from incident reports. The fires from 2016-2021 were compiled by staff at the Colorado Department of Natural Resources (DNR) and contain similar information.	N/A	7,13,14
Oil and gas injection wells	The oil and gas industry is one sector that has been named as a user of PFAS. This year, multiple news stories and reports have come out claiming Colorado to have the most PFAS use sites of any other state due to the potential presence of PFAS in fracking fluid. These reports have generated concern from the public about the potential release of PFAS into the environment as a result of oil and gas…	This dataset was retrived from: https://cogcc.state.co.us/data.html#/cogis	N/A	2015-07-14
Oil and gas wells	In addition to the injection wells and reported fire sites, we used a density raster of oil and gas wells given the uncertainty of PFAS use during oil and gas operations. There is potential that PFAS have been used in fracking fluid in Colorado and other states, and there is concern that PFAS-containing AFFF may be used to put out fires at oil and gas sites. However, it is unlikely that PFAS are …	This dataset was retrived from: https://cogcc.state.co.us/data.html#/cogis	N/A	7,13,14,15
Population density	Population dentity was included as a proxy for additional PFAS release that may result from consumer product use (i.e., carwashing) as well as generally approximates the overall density of PFAS sources.	Population density at the census tract level was from the American Community survey 5-year estimates and retrieved from: https://www.census.gov/geographies/mapping-files.html	N/A	7
Racetracks	Class B Aqueous film forming foam (AFFF) may be used at racetracks to put our fuel fires that occur frequently in car crashes.	This data source was developed using publicly available information on racetracks in Colorado.	N/A	N/A
Ski resorts	PFAS is commonly used in ski wax for both alpine and nordic (i.e., cross country) skiing to reduce friction and repel water and dirt. One recent study found high amounts of PFAS contamination at ski-race sites at concentrations as high as 10,700 ng/L in snow. Shallow groundwater nearby the investigated race site was also contaminated.	This data source was developed using publicly available information on alpine and nordic ski areas in Colorado.	N/A	7,16
Wastewater treatment plants	Wastewater treatment plants receive PFAS-contaminated water including from industrial waste, raw sewage and landfill leachate making them a major source of PFAS. Typical wastewater treatment technology is not effective at removing PFAS. In fact, many studies have shown that wastewater treatment plant effluent has higher PFAS concentrations than the influent, possibly due to transformation of prec…	This dataset was the Water Quality Control Division at the Colorado Department of Public Helath and Environment.	N/A	17,18,19

## Sheet: S. Table 2. Non source predicto
Variable	Information Source	Additional Information
All Alluvial and Unconfined Aquifers, Merged	Colorado Geological Survey: https://cologeosurvey.maps.arcgis.com/apps/webappviewer/index.html?id=b9995c1f85c841bd955fd124c2c48070	This is more extensive that the "Alluvial aquifer" layer below. This is more of a "all quaternary alluvium" layer and will capture deeper and more extensive near-surface groundwater bearing formations in areas without direct or 'substantial' linkage to surface waters, but are still susecptible to surface contamination.
Major Quaternary Alluvial Aquifers	Colorado Geological Survey: https://cologeosurvey.maps.arcgis.com/apps/webappviewer/index.html?id=b9995c1f85c841bd955fd124c2c48070	This data includes only the aquifers with actively flowing water thus is less extensive than the above. Includes only alluviums in direct connection with surface waters.
Annual Average Precipitation	Retreived from (Climate): https://cdss.colorado.gov/gis-data/gis-data-by-category	Precipitation may impact how PFAS travel in the environment including how readily they travel through soil and into grounwater.
Aspect	Generated from 30 meter (1-arc second) Digital Elevation Model. https://apps.nationalmap.gov/downloader/	Slope aspect can influence soil content, geology and biodiversity which impacts contaminant transport in the environment.
Depth to water table	Generated from SSURGO Database. Soil Survey Staff, Natural Resources Conservation Service, United States Department of Agriculture. Soil Survey Geographic (SSURGO) Database. Available online at https://sdmdataaccess.sc.egov.usda.gov. Accessed [12/01/2022].	"Water table" refers to a saturated zone in the soil. This data layer includes any seasonal "perched" water tables that can occur at any point in the year. Estimates of the upper limit are based mainly on observations of the water table at selected sites and on evidence of a saturated zone, namely grayish colors (redoximorphic features) in the soil. A saturated zone that lasts for less than a mon…
Elevation	This data was retrieved from the United States Geological Survey (Small-Scale Contours for the Continental United States): https://carto.nationalmap.gov/arcgis/rest/services/contours/MapServer	Elevation, and associations with climate, soil and geology, may impact how PFAS travel in the environment.
General Geology	Tweto, Ogden. “MI-16 Geologic Map of Colorado.” Geologic. Miscellaneous Investigations. Denver, CO: Colorado Geological Survey, Department of Natural Resources, 1979. Retrieved from Colorado Geologic Survey https://coloradogeologicalsurvey.org/publications/tweto-geologic-map-colorado-1979.	Geology types were consolidated into the following categories: All Igneous; All metamorphic; All Sedimentary; All Unconsolidated; Water
Soil Hydraulic Conductivity	Generated from SSURGO Database. Soil Survey Staff, Natural Resources Conservation Service, United States Department of Agriculture. Soil Survey Geographic (SSURGO) Database. Available online at https://sdmdataaccess.sc.egov.usda.gov. Accessed [12/01/2022]	Saturated hydraulic conductivity (Ksat) refers to the ease with which pores in a saturated soil transmit water. The estimates are expressed in terms of micrometers per second. They are based on soil characteristics observed in the field, particularly structure, porosity, and texture. Saturated hydraulic conductivity is considered in the design of soil drainage systems and septic tank absorption f…
Irrigated Lands	Merged Irrigated Lands layer from the Colorado Division of Water Resources (DWR):	Irrigated lands may represent higher groundwater recharge.
Land Use	United States Geological Survey: National Land Cover Database (2013): https://www.usgs.gov/centers/eros/science/national-land-cover-database	Initially there was no overlap in some categories for training. Reduced the number of categories by merging some that are similar (for example different forest types) re-ran with very similar results. Did not improve the model. Classes were consolidated as follows: Open Water/Perennial Snow/Ice(1); Developed, open space/ Developed, Low Intensity (3); Developed, medium intensity/Developed high int…
Slope Percentage	Generated from 30 meter (1-arc second) Digital Elevation Model. https://apps.nationalmap.gov/downloader/	Slope percentage can influence soil content, geology and biodiversity which impacts contaminant transport in the environemt.
Soil permeability Class	Generated from SSURGO Database. Soil Survey Staff, Natural Resources Conservation Service, United States Department of Agriculture. Soil Survey Geographic (SSURGO) Database. Available online at https://sdmdataaccess.sc.egov.usda.gov. Accessed [12/01/2022]	"Drainage class (natural)" refers to the frequency and duration of wet periods under conditions similar to those under which the soil formed. Alterations of the water regime by human activities, either through drainage or irrigation, are not a consideration unless they have significantly changed the morphology of the soil. Seven classes of natural soil drainage are recognized-excessively drained,…
Water Flow Direction	Generated from 30 meter (1-arc second) Digital Elevation Model. https://apps.nationalmap.gov/downloader/	Water flow direction impacts contaminant transport in the environment.

## Sheet: S. Table 3. Variable Importance
Variable	Gini Coefficient	Median distance to training sample (Miles)	Interquartile range distance to training features (Miles)	Standard Deviation (Miles)
Population density	2.60321	N/A Not Distance	N/A Not Distance	N/A Not Distance
Ski resorts	2.31596	48.8	18.7, 85.8	54.8
Soil permeability Class	1.90542	N/A Not Distance	N/A Not Distance	N/A Not Distance
Elevation	1.89329	N/A Not Distance	N/A Not Distance	N/A Not Distance
airports (without part 139 certification that allows for AFFF testing)	1.88812	16.4	9.7, 21.6	11.9
airports (with part 139 certification that allows for AFFF testing)	1.8492	18.3	10.8, 35.9	32.4
Annual Average Precipitation	1.83949	N/A Not Distance	N/A Not Distance	N/A Not Distance
AFFF spills	1.81248	22.7	9.1, 89.4	66.9
Fire Stations: Possession and use	1.78524	24	5.4, 36.4	41.3
Water Flow Direction	1.77848	N/A Not Distance	N/A Not Distance	N/A Not Distance
Fire Stations: No AFFF possession or use	1.77026	16.7	5.9, 27.7	17.3
Racetracks	1.75043	23.3	12.5, 46.3	26.6
Slope Percentage	1.73331	N/A Not Distance	N/A Not Distance	N/A Not Distance
Low impact industry. Cleaning, service industry, medical instruments, cosmetics	1.72782	14.1	6.6, 90.3	68.4
Fire Stations: No data	1.70964	2.1	1.1, 5.0	5.9
Refineries. Oil and petroleum	1.66239	17.5	6.6, 42.1	29.1
General Geology	1.65496	N/A Not Distance	N/A Not Distance	N/A Not Distance
Dry cleaners	1.64844	5	1.3, 11.0	14.1
Soil Hydraulic Conductivity	1.61979	N/A Not Distance	N/A Not Distance	N/A Not Distance
Military Installations	1.61703	20.8	3.0, 56.3	43
Oil and gas fire sites	1.61139	33.7	16.4, 40.5	19.6
Aspect	1.60263	N/A Not Distance	N/A Not Distance	N/A Not Distance
Major roadways	1.60055	0.54	0.17, 1.4	1.9
Paints and varnishes.	1.56536	43.1	10.5, 81.2	51.1
Oil and gas wells (density raster)	1.55735	N/A Not Distance	N/A Not Distance	N/A Not Distance
Paper. Printing and paper mills	1.54971	6.9	2.8, 36.0	28.9
Potential Manufacturing and industrial sites (density raster)	1.53749	N/A Not Distance	N/A Not Distance	N/A Not Distance
Wastewater treatment plants	1.50141	2.1	1.2, 4.4	4.4
Fire Stations: Possession but no use	1.48521	5.8	1.9, 15.3	19.1
High impact industry. Lubricating oils and chemicals, unsupported plastics	1.42932	14.6	6.4, 69.7	45.6
Landfills	1.40631	3.4	1.6, 7.6	5.3
Oil and gas injection wells	1.35943	35.7	19.8, 70.0	25.9
Metal foil and plating. Metal foil, plating and platemaking	1.27827	8.9	3.4, 32.0	31.4
Fabrics. Waterproofing, fabric mills and finishers and leather tanning	1.26629	18.4	10.7, 93.8	67.8
Major Quaternary Alluvial Aquifers	0.822453	N/A Not Distance	N/A Not Distance	N/A Not Distance

## Sheet: S. Table 4. Dataset Details
Dataset Name	Dataset Details	Number of samples included in training dataset	Detection limit range (ng/L)
2020 Sampling Project	In spring of 2020 CDPHE offered free testing to public drinking water systems and fire districts with wells. CDPHE sampled 400 water systems, 15 firefighting districts, 152 groundwater sources, and 71 surface water sources. Some entities sampled multiple time to undersatnd different source areas/different wells. Only untreated groundwater samples were included in the training dataset for this gro…	686	PFOA: 0.39 to 0.92
			PFOS: 0.39 to 0.59
Adams County 2017 to 2019	After learning of PFAS contamination impacting drinking water sources for South Adams County Water and Sanitation District (SACWSD), CDPHE partnered with Tri-County Health Department to educate and sample public water systems and residents with private wells. The private wells with elevated levels were owned by residents who did not drink the water. A separate effort evaluated the extent of PFAS …	41	PFOA: 2 to 10
			PFOS: 1.3 to 20
Adams County 2021	In 2021, CDPHE partnered with Tri-County Health Department and the EPA to identify designated areas in Adams County with the potential for PFAS contamination and after extensive outreach efforts were able to test ten private wells. The lab could measure most of the PFAS compounds down to 10 parts per trillion (ppt). All of the water samples collected during this project were below the laboratory …	10	PFOA: 10
			PFOS: 10
Boulder Mountain	In 2018 and 2019, sampling by Boulder Mountain Fire District found high levels of PFAS in multiple fire station wells managed by the fire protection district. Following this discovery, Boulder Mountain Fire Protection District began working with Boulder County Public Health and CDPHE to conduct additional sampling at private wells. Homeowners with elevated levels were educated on the results, pot…	38	PFOA: 2
			PFOS: 2
Data Monitoring Reports-Permits	A new policy was passed in July 2020 that describes how CDPHE will regulate certain PFAS in Colorado lakes, streams, and other waters. This includes monitoring for the chemicals and setting limits for discharge permits. These data are facilities’ discharges to state waters. These facilities’ have general or individual permits with the division that require them to monitor their discharges for PFA…	23	PFOA: 1.6 to 2
			PFOS: 2
Dewatering Source Data-Permits	The Water Quality Control Commission passed a policy in 2020 to describe how CDPHE will regulate certain PFAS in Colorado lakes, streams, and other waters. This policy includes monitoring for the chemicals and setting limits for discharge permits. All applicants for coverage under long-term dewatering general permits (i.e. COG603000 and COG318000) must submit PFAS source water data. In addition, …	115	PFOA: 2
			PFOS: 2
DOD Off-Base Sampling	The Department of Defense (DOD) is investigating PFAS use and potential releases at military bases around the U.S., including several in Colorado. At some sites, the DOD has conducted off-base sampling to determine the spread of contamination. For some sites only the summation of PFOS and PFOA were available in data reported to CDPHE. Individual wells that were sampled by DOD were notified of the…	142	PFOA: 1 to 10
			PFOS: 1 to 15
El Paso County 2016-2017	Elevated PFAS levels were discovered in three large public water systems in El Paso County (Fountain, Security, and Widefield) in 2016, as a result of testing performed under the EPA’s Third Unregulated Contaminant Monitoring Rule (UCMR 3). Upon learning about this situation, the department established a partnership with impacted water systems, the local health department, universities, EPA, and …	131	PFOA: 4 to 20
			PFOS: 9 to 40
Fisco 2021	In 2021, CDPHE partnered with the Summit County Environmental Health Department and the EPA to sample PFAS in elven private wells and a nearby creek in the Frisco area. The lab could measure most of the PFAS compounds down to 20 parts per trillion (ppt). For all of the samples, test results for each PFAS were below the level the lab could measure. Visit the Summit County Environmental Health Depa…	11	PFOA: 20
			PFOS: 20
Sugarloaf	In 2018, the Sugarloaf Fire Protection District (SLFPD) tested its fire station wells for PFAS and found high levels of PFAS. Following this discovery, SLFPD began working with Boulder County Public Health and CDPHE to conduct additional sampling at private wells. Homeowners with elevated levels were educated on the results, potential health risks and on how to reduce their exposure. A complete d…	35	PFOA: 1.85
			PFOS: 4.55

## Sheet: S. Table 5. Duplicate Samples
Comparison of PFOS and PFOA summation concentration and subsequent categorization for 8 sampling locations that had different categorization due to aggregation method.
Number of Samples	Maximum (ng/L)	Average (ng/L)	Category (Max)	Category (Average)	Data-set
2	43	34	High	Moderate	Private wells (Boulder Mountain)
16	45	20.4	High	Moderate	Data Monitoring Reports
15	63	25.5	High	Moderate	Data Monitoring Reports
16	37	28.5	High	Moderate	Data Monitoring Reports
16	40	29.82	High	Moderate	Data Monitoring Reports
14	42	24.77	High	Moderate	Data Monitoring Reports
14	36.2	2.59	High	Low	Data Monitoring Reports
9	46.6	26.36	High	Moderate	Data Monitoring Reports

## Sheet: S. Table 6. Diagnostic Calcs
Table 4. Diagnostics developed from the validation data (i.e., 25% training data held out for validation) for the selected model.
Risk Category	Low Risk (n)	Medium Risk (n)	High Risk (n)	Sensitivity	Specificity	Positive Predictive Value (Precision)	False Positive Rate	Accuracy
Low Risk (n=177)	150	21	6	0.85	0.88	0.9	0.12	0.86
Moderate Risk (n=71)	16	41	14	0.58	0.86	0.55	0.14	0.8
High Risk (n=61)	0	12	49	0.8	0.92	0.71	0.08	0.9
Low Risk Matrix				Moderate Risk Matrix				High Risk Matrix
	Actual Low	Actual Mod/High	Row Total		Actual Moderate	Actual Low/High	Row Total		Actual High	Actual Low/Mod	Row Total
Predicted Low	150	16	166	Predicted Moderate	41	33	74	Predicted High	49	20	69
Predicted Mod/High	27	116	143	Predicted Low/High	30	205	235	Predicted Low/Mod	12	228	240
Column Total	177	132	309	Column Total	71	238	309	Column Total	61	248	309
Low Risk Calculations				Moderate Risk Calculations				High Risk Calculations
Sensitivity	0.847458			Sensitivity	0.577465			Sensitivity	0.803279
Specificity	0.878788			Specificity	0.861345			Specificity	0.919355
Positive Predictive Value	0.903614			Positive Predictive Value	0.554054			Positive Predictive Value	0.710145
False Positive Rate	0.121212			False Positive Rate	0.138655			False Positive Rate	0.0806452
Accuracy	0.860841			Accuracy	0.796117			Accuracy	0.89644
Definititions (example for "Low Risk" calcs)
Sensitivity	The proportion of low predictions among all samples that were acually low
Specificity	The proportion of moderate or high predictions among all samples that were acually moderate or high
Posititve Predictive Value	The proportion of samples predicted to be low that actually are low.
False Positive Rate	The likelihood that a sample predicted to be low actually is not low.
Accuracy	The total proportion of correct predictions.

## Sheet: Citations for Supplemental Tabl
Citation Number	Citation
1	National Academies of Sciences, Engineering, and Medicine 2017. Use and Potential Impacts of AFFF Containing PFASs at Airports. Washington, DC: The National Academies Press. https://doi.org/10.17226/24800.
2	Federal Aviation Administration. 2021. Part 139 Airport Certification Status List (ACSL) Effective date: April 22, 2021. Available from: https://www.faa.gov/airports/airport_safety/aircraft_rescue_fire_fighting/
3	Colorado Department of Public Health and the Environment (CDPHE). January 2020. HB 19-1279 Firefighting Foams and Protective Equipment Control Act Report to Legislature. Available From: https://cdphe.colorado.gov/pfas-laws
4	Hu, X.C., et al., Detection of Poly- and Perfluoroalkyl Substances (PFASs) in U.S. Drinking Water Linked to Industrial Sites, Military Fire Training Areas, and Wastewater Treatment Plants. Environ Sci Technol Lett, 2016. 3(10): p. 344-350.
5	Florida Department of Environmental Protection. May 2021. Florida Statewide PFAS Pilot Study at Drycleaning Sites. Available From: https://floridadep.gov/waste/waste-cleanup/documents/florida-statewide-pfas-pilot-study-drycleaning-sites
6	New Hampshire Department of Environmental Services Hazardous Waste Remedication Bureau. July 2020. Sources of PFAS Impacts to New Hampshire Groundwater. Available From: https://www.pfas.des.nh.gov/
7	Gaines, L. G. (2022). Historical and current usage of per‐and polyfluoroalkyl substances (PFAS): A literature review. American Journal of Industrial Medicine.
8	Stoiber, T., Evans, S., & Naidenko, O. V. (2020). Disposal of products and materials containing per-and polyfluoroalkyl substances (PFAS): A cyclical problem. Chemosphere, 260, 127659.
9	Lang, J. R., Allred, B. M., Field, J. A., Levis, J. W., & Barlaz, M. A. (2017). National estimate of per-and polyfluoroalkyl substance (PFAS) release to US municipal landfill leachate. Environmental science & technology, 51(4), 2197-2205.
10	Benskin, J. P., Li, B., Ikonomou, M. G., Grace, J. R., & Li, L. Y. (2012). Per-and polyfluoroalkyl substances in landfill leachate: patterns, time trends, and sources. Environmental science & technology, 46(21), 11532-11540.
11	Interstate Technology & Regulatory Council (ITRC). 2020. PFAS Technical and Regulatory Guidance Document and Face Sheets PFAS-1. Washington D.C.:Interstate Technology and Regulatory Councin, PFAS Team. Available from: https://pfas-1.itrcweb.org/wp-content/uploads/2020/04/ITRC_PFAS_TechReg_April2020.pdf
12	U.S. Department of Defense (DOD). September 2020. Installations Where DoD is Performing an Assessment of PFAS Use or Potential Release. Available from: https://media.defense.gov/2020/Mar/17/2002265607/-1/-1/1/SPREADSHEET_OF_INSTALLATIONS_WHERE_DOD_PERFORMING_ASSESSMENT_OF_PFAS_USE_OR_POTENTIAL_RELEASE.PDF
13	Blair, B. D., McKenzie, L. M., Allshouse, W. B., & Adgate, J. L. (2017). Is reporting “significant damage” transparent? Assessing fire and explosion risk at oil and gas operations in the United States. Energy research & social science, 29, 36-43.
14	Colorado Oil and Gas Conservation Commission. 2023. Colroado Oil and Gas Information System (GOGIS). Available From: https://cogcc.state.co.us/data.html#/cogis
15	Horwitt, Dusty. (2022). Fracking with ‘Forever Chemicals’ in Colorado. Physicians for Social Responsibility. Available from: https://psr.org/wp-content/uploads/2022/01/fracking-with-forever-chemicals-in-colorado.pdf
16	Carlson, G. L., & Tupper, S. (2020). Ski wax use contributes to environmental contamination by per-and polyfluoroalkyl substances. Chemosphere, 261, 128078.
17	Hamid, H., & Li, L. (2016). Role of wastewater treatment plant (WWTP) in environmental cycling of poly-and perfluoroalkyl (PFAS) compounds. Ecocycles, 2(2), 43-53.
18	Lenka, S. P., Kah, M., & Padhye, L. P. (2021). A Review of the Occurrence, Transformation, and Removal of Poly-and Perfluoroalkyl Substances (PFAS) in Wastewater Treatment Plants. Water Research, 117187.
19	Stoiber, T., Evans, S., & Naidenko, O. V. (2020). Disposal of products and materials containing per-and polyfluoroalkyl substances (PFAS): A cyclical problem. Chemosphere, 260, 127659.
